# Supplementary material for: A multi-objective based clustering for inferring BCR clonal lineages from high-throughput B cell repertoire data
Source: PLoS Comput Biol. 2022 Aug 29;18(8):e1010411. doi: 10.1371/journal.pcbi.1010411 (PMC9462827; doi:10.1371/journal.pcbi.1010411)
Supplement: S1 Table — The clonal group sizes were defined to guarantee that monoclonal repertoires will contain a major clonal lineage with at least 70% of sequences, oligoclonal repertoires will include two clonal lineages representing 14% and 9% of sequences and any clonal group in polyclonal repertoires will not contain more than 5% of sequences. (XLSX) [file pcbi.1010411.s001.xlsx]

## Sheet: Sheet 1
Monoclonal		Oligoclonal		Polyclonal
#Clonal lineage	#sequences	#Clonal lineage	#sequences	#Clonal lineage	#sequences
1	701	1	151	14	51
14	11	1	101	14	11
12	6	10	51	12	6
8	4	14	11	8	4
8	2	12	6	8	2
		8	4
		8	2
43	975	54	1036	56	988
