# Supplementary material for: A multi-objective based clustering for inferring BCR clonal lineages from high-throughput B cell repertoire data
Source: PLoS Comput Biol. 2022 Aug 29;18(8):e1010411. doi: 10.1371/journal.pcbi.1010411 (PMC9462827; doi:10.1371/journal.pcbi.1010411)
Supplement: S2 Table — The sample was generated with λ0 = 0.16, number of sequences = 958 and number of expected clusters = 34. (XLSX) [file pcbi.1010411.s002.xlsx]

## Sheet: Sheet 1
Tool name	# analyzed seq	# Clonal lineages	Pairwise			Closeness
			Precision	Recall	F-score	Precision	Recall	F-score
BRILIA	922	68	1	0.26	0.42	1	0.05	0.09
SONAR	958	52	1	0.77	0.87	1	0.07	0.14
Partis	958	43	1	0.92	0.96	1	0.21	0.35
SCOPe	958	35	1	0.99	1	1	0.58	0.73
MobiLLe	958	34	1	1	1	1	1	1
