# Supplementary material for: A multi-objective based clustering for inferring BCR clonal lineages from high-throughput B cell repertoire data
Source: PLoS Comput Biol. 2022 Aug 29;18(8):e1010411. doi: 10.1371/journal.pcbi.1010411 (PMC9462827; doi:10.1371/journal.pcbi.1010411)
Supplement: S3 Table — The sample was generated with λ0 = 0.16, number of sequences = 1014 and number of expected = 43. (XLSX) [file pcbi.1010411.s003.xlsx]

## Sheet: Sheet 1
Tool name	# analyzed seq	# Clonal lineages	Pairwise			Closeness
			Precision	Recall	F-score	Precision	Recall	F-score
BRILIA	658	69	1	0.47	0.64	1	0.26	0.42
SONAR	1014	55	1	0.94	0.97	1	0.56	0.72
Partis	1014	52	1	0.96	0.98	1	0.71	0.83
SCOPe	1014	46	1	0.97	0.99	1	0.9	0.95
MobiLLe	1014	43	1	1	1	1	1	1
