# Supplementary material for: A multi-objective based clustering for inferring BCR clonal lineages from high-throughput B cell repertoire data
Source: PLoS Comput Biol. 2022 Aug 29;18(8):e1010411. doi: 10.1371/journal.pcbi.1010411 (PMC9462827; doi:10.1371/journal.pcbi.1010411)
Supplement: S4 Table — The sample was generated with λ0 = 0.16, number of sequences = 968 and number of expected = 44. (XLSX) [file pcbi.1010411.s004.xlsx]

## Sheet: Sheet 1
Tool name	# analyzed seq	# Clonal lineages	Pairwise			Closeness
			Precision	Recall	F-score	Precision	Recall	F-score
BRILIA	947	78	1	0.63	0.77	1	0.39	0.56
SONAR	968	55	1	0.93	0.97	1	0.64	0.78
Partis	968	53	1	0.97	0.99	1	0.72	0.84
SCOPe	968	46	1	0.94	0.97	1	0.88	0.94
MobiLLe	968	44	1	1	1	1	1	1
