# Supplementary material for: A multi-objective based clustering for inferring BCR clonal lineages from high-throughput B cell repertoire data
Source: PLoS Comput Biol. 2022 Aug 29;18(8):e1010411. doi: 10.1371/journal.pcbi.1010411 (PMC9462827; doi:10.1371/journal.pcbi.1010411)
Supplement: S5 Table — The sample was generated with λ0 = 0.26, number of sequences = 659 and number of expected = 33. (XLSX) [file pcbi.1010411.s005.xlsx]

## Sheet: Sheet 1
Tool name	# analyzed seq	# Clonal lineages	Pairwise			Closeness
			Precision	Recall	F-score	Precision	Recall	F-score
BRILIA	618	72	1	0.08	0.15	1	0.04	0.08
SONAR	659	72	1	18	0.31	1	0.05	0.09
Partis	659	42	1	0.85	0.92	1	0.34	0.51
SCOPe	659	36	1	0.9	0.95	1	0.6	0.75
MobiLLe	659	33	1	1	1	1	1	1
