# Supplementary material for: A multi-objective based clustering for inferring BCR clonal lineages from high-throughput B cell repertoire data
Source: PLoS Comput Biol. 2022 Aug 29;18(8):e1010411. doi: 10.1371/journal.pcbi.1010411 (PMC9462827; doi:10.1371/journal.pcbi.1010411)
Supplement: S6 Table — The sample was generated with λ0 = 0.26, number of sequences = 958 and number of expected = 43. (XLSX) [file pcbi.1010411.s006.xlsx]

## Sheet: Sheet 1
Tool name	# analyzed seq	# Clonal lineages	Pairwise			Closeness
			Precision	Recall	F-score	Precision	Recall	F-score
BRILIA	745	90	1	0.29	0.46	1	0.15	0.26
SONAR	958	87	1	0.67	0.81	1	0.22	0.37
Partis	958	52	1	0.88	0.94	1	0.69	0.81
SCOPe	958	50	1	0.94	0.97	1	0.65	0.79
MobiLLe	958	43	1	1	1	1	1	1
