# Supplementary material for: A multi-objective based clustering for inferring BCR clonal lineages from high-throughput B cell repertoire data
Source: PLoS Comput Biol. 2022 Aug 29;18(8):e1010411. doi: 10.1371/journal.pcbi.1010411 (PMC9462827; doi:10.1371/journal.pcbi.1010411)
Supplement: S7 Table — The sample was generated with λ0 = 0.26, number of sequences = 964 and number of expected = 44. (XLSX) [file pcbi.1010411.s007.xlsx]

## Sheet: Sheet 1
Tool name	# analyzed seq	# Clonal lineages	Pairwise			Closeness
			Precision	Recall	F-score	Precision	Recall	F-score
BRILIA	876	109	1	0.51	0.68	1	0.22	0.36
SONAR	964	79	1	0.82	0.9	1	0.37	0.54
Partis	964	53	1	0.94	0.97	1	0.74	0.85
SCOPe	964	49	1	0.95	0.98	1	0.78	0.88
MobiLLe	964	45	1	0.99	1	1	0.95	0.97
