# Supplementary material for: A multi-objective based clustering for inferring BCR clonal lineages from high-throughput B cell repertoire data
Source: PLoS Comput Biol. 2022 Aug 29;18(8):e1010411. doi: 10.1371/journal.pcbi.1010411 (PMC9462827; doi:10.1371/journal.pcbi.1010411)
Supplement: S8 Table — The sample was generated with λ0 = 0.36, number of sequences = 924 and number of expected = 35. (XLSX) [file pcbi.1010411.s008.xlsx]

## Sheet: Sheet 1
Tool name	# analyzed seq	# Clonal lineages	Pairwise			Closeness
			Precision	Recall	F-score	Precision	Recall	F-score
BRILIA	897	116	1	0.04	0.09	1	0.02	0.04
SONAR	924	105	1	0.40	0.57	1	0.02	0.04
Partis	924	44	1	0.45	0.62	1	0.31	0.47
SCOPe	924	36	1	0.66	0.8	1	0.58	0.73
MobiLLe	924	35	1	1	1	1	1	1
