# Supplementary material for: A multi-objective based clustering for inferring BCR clonal lineages from high-throughput B cell repertoire data
Source: PLoS Comput Biol. 2022 Aug 29;18(8):e1010411. doi: 10.1371/journal.pcbi.1010411 (PMC9462827; doi:10.1371/journal.pcbi.1010411)
Supplement: S9 Table — The sample was generated with λ0 = 0.36, number of sequences = 991 and number of expected = 40. (XLSX) [file pcbi.1010411.s009.xlsx]

## Sheet: Sheet 1
Tool name	# analyzed seq	# Clonal lineages	Pairwise			Closeness
			Precision	Recall	F-score	Precision	Recall	F-score
BRILIA	724	102	1	0.3	0.47	1	0.14	0.25
SONAR	991	124	1	0.38	0.56	1	0.12	0.21
Partis	991	49	1	0.81	0.9	1	0.62	0.77
SCOPe	991	57	0.99	0.66	0.8	1	0.43	0.60
MobiLLe	991	40	1	1	1	1	1	1
