# Supplementary material for: A multi-objective based clustering for inferring BCR clonal lineages from high-throughput B cell repertoire data
Source: PLoS Comput Biol. 2022 Aug 29;18(8):e1010411. doi: 10.1371/journal.pcbi.1010411 (PMC9462827; doi:10.1371/journal.pcbi.1010411)
Supplement: S10 Table — The sample was generated with λ0 = 0.36, number of sequences = 897 and number of expected = 42. (XLSX) [file pcbi.1010411.s010.xlsx]

## Sheet: Sheet 1
Tool name	# analyzed seq	# Clonal lineages	Pairwise			Closeness
			Precision	Recall	F-score	Precision	Recall	F-score
BRILIA	639	101	1	0.35	0.53	1	0.19	0.32
SONAR	897	120	1	0.53	0.69	1	0.21	0.35
Partis	897	51	1	0.94	0.97	1	0.7	0.82
SCOPe	897	58	1	0.82	0.9	1	0.57	0.73
MobiLLe	897	43	1	0.99	1	1	1	1
