# Supplementary material for: A multi-objective based clustering for inferring BCR clonal lineages from high-throughput B cell repertoire data
Source: PLoS Comput Biol. 2022 Aug 29;18(8):e1010411. doi: 10.1371/journal.pcbi.1010411 (PMC9462827; doi:10.1371/journal.pcbi.1010411)
Supplement: S11 Table — The sample was generated with λ0 = 0.46, number of sequences = 952 and number of expected = 35. (XLSX) [file pcbi.1010411.s011.xlsx]

## Sheet: Sheet 1
Tool name	# analyzed seq	# Clonal lineages	Pairwise			Closeness
			Precision	Recall	F-score	Precision	Recall	F-score
BRILIA	926	152	1	0.02	0.05	1	0.01	0.03
SONAR	952	157	1	0.03	0.06	1	0.01	0.02
Partis	952	44	1	0.97	0.99	1	0.55	0.71
SCOPe	952	46	1	0.73	0.83	1	0.16	0.28
MobiLLe	952	36	1	0.99	1	1	0.99	1
