# Supplementary material for: A multi-objective based clustering for inferring BCR clonal lineages from high-throughput B cell repertoire data
Source: PLoS Comput Biol. 2022 Aug 29;18(8):e1010411. doi: 10.1371/journal.pcbi.1010411 (PMC9462827; doi:10.1371/journal.pcbi.1010411)
Supplement: S12 Table — The sample was generated with λ0 = 0.46, number of sequences = 1016 and number of expected = 43. (XLSX) [file pcbi.1010411.s012.xlsx]

## Sheet: Sheet 1
Tool name	# analyzed seq	# Clonal lineages	Pairwise			Closeness
			Precision	Recall	F-score	Precision	Recall	F-score
BRILIA	689	96	1	0.44	0.62	1	0.2	0.34
SONAR	1016	160	1	0.40	0.58	1	0.1	0.19
Partis	1016	53	1	0.89	0.94	1	0.6	0.75
SCOPe	1016	62	1	0.84	0.92	1	0.45	0.62
MobiLLe	1016	43	1	1	1	1	1	1
