# Supplementary material for: A multi-objective based clustering for inferring BCR clonal lineages from high-throughput B cell repertoire data
Source: PLoS Comput Biol. 2022 Aug 29;18(8):e1010411. doi: 10.1371/journal.pcbi.1010411 (PMC9462827; doi:10.1371/journal.pcbi.1010411)
Supplement: S13 Table — The sample was generated with λ0 = 0.46, number of sequences = 952 and number of expected = 43. (XLSX) [file pcbi.1010411.s013.xlsx]

## Sheet: Sheet 1
Tool name	# analyzed seq	# Clonal lineages	Pairwise			Closeness
			Precision	Recall	F-score	Precision	Recall	F-score
BRILIA	705	123	1	0.26	0.41	1	0.14	0.25
SONAR	952	147	1	0.48	0.65	1	0.17	0.28
Partis	952	52	1	0.92	0.96	1	0.72	0.84
SCOPe	952	57	1	0.79	0.88	1	0.57	0.73
MobiLLe	952	43	1	1	1	1	1	1
