# Supplementary material for: A multi-objective based clustering for inferring BCR clonal lineages from high-throughput B cell repertoire data
Source: PLoS Comput Biol. 2022 Aug 29;18(8):e1010411. doi: 10.1371/journal.pcbi.1010411 (PMC9462827; doi:10.1371/journal.pcbi.1010411)
Supplement: S15 Table — (XLSX) [file pcbi.1010411.s015.xlsx]

## Sheet: Sheet 1
	# sequences	# clonal lineages inferred by MobiLLe	Tools	# analyzed sequences	# clonal lineages inferred by the tool	Precision	Recall	F-score
I1	33599	155	BRILIA	33578	161	0.99	0.06	0.11
			SONAR	29335	3542	0.99	0	0
			Partis	33585	73	0.99	0.24	0.4
			SCOPe	33554	176	0.99	0.01	0.03
I6	140026	1951	BRILIA	138439	1975	0.99	0.17	0.29
			SONAR	118489	6184	0.19	0.0009	0
			Partis	138688	927	0.98	0.79	0.88
			SCOPe	138250	1387	0.98	0.53	0.69
I8	70050	10728	BRILIA	68133	10461	0.97	0.94	0.96
			SONAR	68171	17096	0.42	0.07	0.12
			Partis	68327	10095	0.96	0.83	0.90
			SCOPe	67312	7192	0.90	0.89	0.90
