# Supplementary material for: A multi-objective based clustering for inferring BCR clonal lineages from high-throughput B cell repertoire data
Source: PLoS Comput Biol. 2022 Aug 29;18(8):e1010411. doi: 10.1371/journal.pcbi.1010411 (PMC9462827; doi:10.1371/journal.pcbi.1010411)
Supplement: S16 Table — (XLSX) [file pcbi.1010411.s016.xlsx]

## Sheet: Sheet 1
	MobiLLe	Partis	SONAR	BRILIA	SCOPe
I1	17	2580	19	253	109
I6	208	5104	265	552	330
I3	135	1562	187	446	187
